# Supplementary material for: Bioremediation of Petroleum Hydrocarbons in Seawater: Prospects of Using Lyophilized Native Hydrocarbon-Degrading Bacteria
Source: Microorganisms. 2021 Nov 3;9(11):2285. doi: 10.3390/microorganisms9112285 (PMC8617842; doi:10.3390/microorganisms9112285)
Supplement: Supplementary file 1 [file microorganisms-09-02285-s001.zip]

Archive with 1 entries (1 files):
- microorganisms-1402365-supplementary.pdf
